# Supplementary material for: Mutagenic Effect of 60Co γ-Irradiation on Rosa multiflora ‘Libellula’ and the Mechanism Underlying the Associated Leaf Changes
Source: Plants (Basel). 2022 May 28;11(11):1438. doi: 10.3390/plants11111438 (PMC9182980; doi:10.3390/plants11111438)
Supplement: Supplementary file 1 [file plants-11-01438-s001.zip]

Archive with 1 entries (1 files):
- plants-1716381-supplementary.pdf
